# Supplementary material for: Epitope binning for multiple antibodies simultaneously using mammalian cell display and DNA sequencing
Source: Commun Biol. 2024 May 28;7:652. doi: 10.1038/s42003-024-06363-7 (PMC11133372; doi:10.1038/s42003-024-06363-7)
Supplement: Supplementary file 4 — Supplementary Data 1 [file 42003_2024_6363_MOESM4_ESM.xlsx]

## Sheet: Fig 2
	Fig. 2d Evaluation of epitope similarity between qAb and Pert-AF647(1 nM)
	Cells	Percentage of Pert-Af647-non-binding cells (%)
	scFv(Dac)/HER2/K562	0.51	0.5	0.5
	scFv(Per)/HER2/K562	52.5	52.1	52
	scFv(Tra)/HER2/K562	1.13	0.81	0.87
	Fig. 2e Evaluation of epitope similarity between qAb and Tras-AF647(1 nM)
	Cells	Percentage of Pert-Af647-non-binding cells (%)
	scFv(Dac)/HER2/K562	1.39	2.32	2.01
	scFv(Per)/HER2/K562	1.41	1.06	1.27
	scFv(Tra)/HER2/K562	34.6	35	35.6

## Sheet: Fig. 3 & Sup Fig. 3
	Fig. 3a Evaluation of epitope similarity between qAb and various concentrations of Pert-AF647
	Conc. of Pert-AF647(nM)	scFv(Dac)/HER2/K562			scFv(Per)/HER2/K562
	0.1	2.38	2.24	2.26	52.3	52.8	53
	1	0.51	0.5	0.5	52.5	52.1	52
	10	0.68	0.85	1.19	56.8	56.4	57.4
	100	0.35	0.4	0.57	30	38.6	39.5
	Sup Fig. 3a Evaluation of epitope similarity between qAb and various concentrations of Tras-AF647
	Conc. (nM) of Tras-AF647	scFv(Dac)/HER2/K562			scFv(Tra)/HER2/K562
	0.1	2.03	2.28	2.16	32.6	31.9	32.7
	1	2.35	2.32	2.01	34.6	35	35.6
	10	1.75	1.94	1.65	27.3	28.2	29.3
	100	1.08	0.99	0.91	6.66	8.53	11.3
	Fig. 3b MFI of mCherry and sfGFP in Pert-AF647-non-binding [rAb(˗)] and Pert-AF647-binding [rAb(+)] cells
	K562/HER2/scFv(Per)	mCherry			sfGFP
	rAb(-)	1456	1464	1460	953	956	944
	rAb(+)	2793	2785	2768	451	442	440
	Sup Fig. 3b MFI of mCherry and sfGFP in Tras-AF647-non-binding [rAb(˗)] and Tras-AF647-binding [rAb(+)] cells
	K562/HER2/scFv(Tra)	mCherry			sfGFP
	rAb(-)	1265	1212	1235	685	638	661
	rAb(+)	2362	2292	2292	404	394	398
	Fig. 3d MFI of mCherry and sfGFP in K562/HER2Lo/scFv(Per) (Lo) and K562/HER2Hi/scFv(Per) (Hi) cells
	K562/HER2/scFv(Per)	mCherry			sfGFP
	Lo	1852	1829	1807	8961	8776	9023
	Hi	7181	7203	7269	15017	15227	15122
	Sup Fig. 3c MFI of mCherry and sfGFP in K562/HER2Lo/scFv(Tra) (Lo) and K562/HER2Hi/scFv(Tra) (Hi) cells
	K562/HER2/scFv(Tra)	mCherry			sfGFP
	Lo	1835	1794	1777	7406	7329	7431
	Hi	7284	7243	7317	10437	10293	10293
	Fig. 3e Epitope similarity evaluation between qAb and Pert-AF647 using cells with different HER2 expression levels
	K562/HER2/scFv(Per)	Lo			Hi
	rAb(-) cells %	54	53.4	54.3	15.4	15.3	15.4
	Sup Fig. 3e Epitope similarity evaluation between qAb and Tras-AF647 using cells with different HER2 expression levels
	K562/HER2/scFv(Tra)	Lo			Hi
	rAb(-) cells %	38.6	38	38.4	11.7	11.6	11.2

## Sheet: Fig. 5b,c & Sup Fig 5
	Fig. 5b,5c Epitope similarity evaluation between qAbs and Pert-AF647					Sup Fig. 5a,5b Epitope similarity evaluation between qAbs and Tras-AF647
	Conc. (nM)	0.1	10			Conc. (nM)	0.1	10
	scFv(Per)	52.3	56.8			scFv(Tra)	32.6	27.3
		52.8	56.4				31.9	28.2
		53	57.4				32.7	29.3
	scFv(P53A)	59	53.1			scFv(101A)	33.8	17.7
		59.5	50.6				34.8	18.8
		58.6	52.5				34.6	23.6
	scFv(G56A)	49.3	24.7			scFv(102A)	33.8	18.6
		50	25.3				33	20.3
		49	25.5				33.1	22
	scFv(S55A)	55.4	12.1			scFv(103A)	33.5	10.7
		55.4	13.7				32.6	10.5
		56.7	13.5				34.1	12.5
	scFv(G54A)	55.3	11.5			scFv(104A)	32.5	1.82
		53.9	11.4				33	1.86
		53.3	11.8				32.2	1.9
	scFv(N52A)	29.2	1.79			scFv(105A)	25.4	1.57
		29.4	2.31				26.1	1
		29.2	2.42				25.7	1.54
	scFv(Dac)	2.38	0.68			scFv(Dac)	2.03	1.75
		2.24	0.85				2.28	1.94
		2.26	1.19				2.16	1.65

## Sheet: Fig. 6 & Sup Fig. 7
	Fig. 6b-6e Epitope Binning-seq for analyzing various qAbs using Pert-AF647
	Read counts of each qAb in library and sorted cells when Pert-AF647 was used
		Per	Per-N52A	Per-P53A	Per-N54A	Per-S55A	Per-G56A	Tra	Tra-G101A	Tra-D102A	Tra-G103A	Tra-F104A	Tra-Y105A	Dac	Niv
	Original library	117174	101226	97333	94000	98582	122116	4003	1652	488	455	545	1639	32423	377075
	Pert 0.1 nM	134434	83573	188040	126775	171035	208574	2782	392	87	96	91	494	7177	92477
	Pert 10 nM	169097	17247	183518	37694	60083	136713	246	320	81	85	82	163	8514	164314
	Occupancy of each qAb in library and sorted cells when Pert-AF647 was used
		Per	Per-N52A	Per-P53A	Per-N54A	Per-S55A	Per-G56A	Tra	Tra-G101A	Tra-D102A	Tra-G103A	Tra-F104A	Tra-Y105A	Dac	Niv
	Original library	0.111482	0.0963083	0.0926044	0.0894334	0.0937928	0.116183	0.00380853	0.00157174	0.000464292	0.000432895	0.000518523	0.00155938	0.0308478	0.358756
	Pert 0.1 nM	0.132003	0.0820617	0.184639	0.124482	0.167942	0.204802	0.00273169	0.000384911	8.54267e-05	9.42639e-05	8.93544e-05	0.000485067	0.00704721	0.0908047
	Pert 10 nM	0.217325	0.022166	0.235859	0.0484447	0.0772193	0.175705	0.000316162	0.000411267	0.000104102	0.000109243	0.000105387	0.000209489	0.0109423	0.211178
	Enrichment of each qAb in library and sorted cells when Pert-AF647 was used
		Per	Per-N52A	Per-P53A	Per-N54A	Per-S55A	Per-G56A	Tra	Tra-G101A	Tra-D102A	Tra-G103A	Tra-F104A	Tra-Y105A	Dac	Niv
	Pert 0.1 nM	1.18408	0.852073	1.99385	1.3919	1.79056	1.76275	0.717256	0.244894	0.183993	0.217752	0.172325	0.311065	0.228451	0.25311
	Pert 10 nM	1.94943	0.230157	2.54695	0.541685	0.823297	1.51231	0.0830141	0.261663	0.224217	0.252354	0.203245	0.134342	0.354718	0.588639
	Relative enrichment of each qAb in library and sorted cells when Pert-AF647 was used
		Per	Per-N52A	Per-P53A	Per-N54A	Per-S55A	Per-G56A	Tra	Tra-G101A	Tra-D102A	Tra-G103A	Tra-F104A	Tra-Y105A	Dac	Niv
	Pert 0.1 nM	4.67813	3.36642	7.87742	5.4992	7.07427	6.96437	2.83378	0.967542	0.726931	0.860308	0.68083	1.22897	0.902576	1
	Pert 10 nM	3.31175	0.390998	4.32685	0.920232	1.39864	2.56916	0.141027	0.444522	0.380906	0.428707	0.345279	0.228224	0.602606	1
	Sup Fig. 7 Epitope Binning-seq for analyzing various qAbs using Tras-AF647
	Read counts of each qAb in library and sorted cells when Tras-AF647 was used
		Per	Per-N52A	Per-P53A	Per-N54A	Per-S55A	Per-G56A	Tra	Tra-G101A	Tra-D102A	Tra-G103A	Tra-F104A	Tra-Y105A	Dac	Niv
	Original library	498090	28972	30526	45792	34231	40072	214	527	201	174	206	392	22056	248617
	Tras 0.1 nM	672371	41249	27990	74452	55619	52387	1499	2486	2360	1594	1021	3006	23776	324766
	Tras 10 nM	1303083	29869	5469	4260	5475	10778	1475	1707	1363	976	367	449	42621	840037
	Occupancy of each qAb in library and sorted cells when Tras-AF647 was used
	Occupancy	Per	Per-N52A	Per-P53A	Per-N54A	Per-S55A	Per-G56A	Tra	Tra-G101A	Tra-D102A	Tra-G103A	Tra-F104A	Tra-Y105A	Dac	Niv
	Original library	0.524267	0.0304946	0.0321303	0.0481986	0.03603	0.0421779	0.000225247	0.000554696	0.000211563	0.000183144	0.000216826	0.000412601	0.0232151	0.261683
	Tras 0.1 nM	0.523419	0.032111	0.0217893	0.0579584	0.0432976	0.0407815	0.00116692	0.00193527	0.00183718	0.00124088	0.000794815	0.00234007	0.0185088	0.25282
	Tras 10 nM	0.579682	0.0132873	0.00243291	0.00189508	0.00243558	0.00479464	0.00065616	0.000759366	0.000606336	0.000434177	0.000163261	0.000199739	0.0189601	0.373694
	Enrichment of each qAb in library and sorted cells when Tras-AF647 was used
		Per	Per-N52A	Per-P53A	Per-N54A	Per-S55A	Per-G56A	Tra	Tra-G101A	Tra-D102A	Tra-G103A	Tra-F104A	Tra-Y105A	Dac	Niv
	Tras 0.1 nM	0.998382	1.05301	0.678155	1.20249	1.20171	0.966893	5.18064	3.48888	8.68384	6.7754	3.66568	5.67151	0.797274	0.96613
	Tras 10 nM	1.1057	0.435728	0.0757201	0.0393181	0.0675986	0.113676	2.91307	1.36898	2.86598	2.37068	0.75296	0.484098	0.816714	1.42804
	Relative enrichment of each qAb in library and sorted cells when Tras-AF647 was used
		Per	Per-N52A	Per-P53A	Per-N54A	Per-S55A	Per-G56A	Tra	Tra-G101A	Tra-D102A	Tra-G103A	Tra-F104A	Tra-Y105A	Dac	Niv
	Tras 0.1 nM	1.03338	1.08992	0.701929	1.24465	1.24384	1.00079	5.36226	3.61119	8.98827	7.01293	3.79419	5.87034	0.825225	1
	Tras 10 nM	0.774278	0.305123	0.0530237	0.0275329	0.0473366	0.079603	2.03991	0.958639	2.00693	1.6601	0.527268	0.338995	0.571912	1

## Sheet: Sup Fig.1
	Supplementary Fig. 1a							Supplementary Fig. 1b
	pertuzumab-binding residues in ECD II of HER2							HER2-binding residues in CDR-Hs of pertuzumab
	Residue	Site	Binding energy (kcal/mol)						Residue	Binding energy (kcal/mol)
	L	193	0.218	0.027	0.238			CDR-H1	D	-0.205	1.42	-0.939
	T	194	0.002	0.005	-0.004				Y	-3.869	-0.085	-3.976
	R	195	0.27	0.222	0.23				T	-0.503	-0.424	-0.384
	T	196	-0.003	0.003	0.004				M	-0.266	-0.059	-0.219
	V	197	0.004	0.003	0.004				D	0.214	0.317	0.096
	C	198	0.001	0.009	0.003
	A	199	-0.005	0.007	-0.005			CDR-H2	D	0.772	0.86	0.676
	G	200	0.004	-0.007	0.006				V	0.253	0.31	0.388
	G	201	0.009	-0.008	0.015				N	-0.731	-0.763	-0.645
	C	202	0.016	0.01	0.029				P	-0.412	0.313	0.669
	A	203	0.018	0.007	0.03				N	-2.406	0.242	-3.109
	R	204	0.391	0.253	0.465				S	-2.272	-2.523	-1.745
	C	205	-0.001	0.01	0.001				G	-0.743	-0.188	-0.186
	K	206	0.21	0.156	0.222				G	-0.032	-0.209	-0.078
	G	207	-0.003	-0.005	-0.003				S	0.095	0.073	0.18
	P	208	-0.004	0.034	-0.003				I	-0.468	-2.312	-0.425
	L	209	-0.004	0.004	-0.003				Y	0.018	-0.236	-0.01
	P	210	-0.004	0.038	-0.004				N	0.014	-0.058	0.014
	T	211	-0.001	0.003	0				Q	0.059	-2.054	0.064
	D	212	-0.216	-0.166	-0.23				R	-0.212	-0.2	-0.186
	C	213	0.011	0.01	0.02				F	-0.004	-0.017	-0.006
	C	214	0.022	0.014	0.037				K	-0.018	-2.693	0.037
	H	215	-0.021	-0.051	-0.048				G	0.008	-0.018	0.009
	E	216	-0.093	-0.003	-0.092
	Q	217	0.111	0.174	0.097			CDR-H3	N	0.292	0.091	0.176
	C	218	0.045	0.013	0.136				L	-2.287	-1.007	-1.279
	A	219	0.018	0.007	0.049				G	0.085	0.008	-0.636
	A	220	0.006	0.007	-0.011				P	-2.581	-4.491	-3.223
	G	221	-0.008	-0.007	-0.023				S	-0.687	-0.811	-0.531
	C	222	0.003	0.011	0.006				F	-0.368	-0.426	-0.165
	T	223	-0.002	0	-0.001				Y	-0.134	-1.061	-0.119
	G	224	0	-0.006	0.003				F	0.059	0.058	0.096
	P	225	-0.002	0.039	0				D	0.576	0.255	1.099
	K	226	0.246	0.165	0.271				Y	-0.078	-0.024	-0.075
	H	227	0.018	0.003	0.021
	S	228	-0.005	0.006	-0.004
	D	229	-0.224	-0.184	-0.233			HER2-binding residues in CDR-Hs of trastuzumab
	C	230	0.026	0.006	0.069				Residue	Binding energy (kcal/mol)
	L	231	0.016	0.003	0.047			CDR-H1	D	0.675	0.561	1.249
	A	232	0.024	0.007	0.082				T	0.086	0.062	-0.014
	C	233	0.152	0.029	0.412				Y	-2.253	-0.797	-2.235
	L	234	0.196	-0.043	-0.445				I	0.052	0.002	0.014
	H	235	-0.405	-1.705	-4.382				H	-0.108	-0.283	-0.201
	F	236	-2.062	-0.975	-5.462
	N	237	0.029	0.02	0.006			CDR-H2	R	-10.531	-11.596	-11.652
	H	238	-0.07	-0.049	-0.055				I	-0.096	-0.24	-0.033
	S	239	-0.01	0.018	0.01				Y	0.002	-0.242	0.094
	G	240	0.019	-0.008	0.038				P	0.026	0.043	0.026
	I	241	0.028	0.002	0.026				T	0.098	0.118	0.053
	C	242	0.155	0.029	0.213				N	0.564	0.574	0.569
	E	243	-0.006	-0.057	-0.084				G	0.189	0.167	0.135
	L	244	-1.972	-0.895	0.13				Y	-2.462	-3.074	-2.807
	H	245	-6.225	-1.986	-2.145				T	0.54	0.507	0.076
	C	246	-1.144	-0.245	-1.401				R	-9.731	-8.449	-8.177
	P	247	-0.079	-0.059	-0.092				Y	-0.008	-0.018	0.033
	A	248	-0.333	-1.03	-0.203				A	-0.056	-0.091	-0.054
	L	249	0.105	0.01	0.074				D	0.523	0.621	0.566
	V	250	0.134	-0.05	0.096				S	-0.002	0.001	-0.004
	T	251	0.124	0.134	0.053				V	0.065	0.084	0.072
	Y	252	-0.113	-1.072	0.312				K	0.047	0.209	0.079
	N	253	0.048	-0.299	-0.004				G	0.018	0.019	0.011
	T	254	-0.021	-3.495	0.066
	D	255	-0.171	-1.451	-0.206			CDR-H3	W	-0.977	-1.347	-1.246
	T	256	0.039	-0.123	0.051				G	0.125	0.069	-1.009
	F	257	-0.062	-2.467	0.06				G	-0.427	0.205	-0.272
	E	258	0.33	0.027	0.058				D	0.349	1.715	-0.328
	S	259	0.275	0.163	0.23				G	-1.33	0.142	-2.694
	M	260	0.004	0.002	0.01				F	-2.136	-0.7	-3.698
	P	261	0.033	0.04	0.038				Y	-3.432	-2.055	-3.339
	N	262	0.301	0.2	0.292				A	-0.007	0.04	-0.021
	P	263	-0.016	0.049	-0.016				M	-0.064	-0.069	-0.025
	E	264	-0.116	-0.11	-0.119				D	1.55	0.525	0.326
	G	265	0.366	-0.042	0.372				Y	0.093	0.073	-0.185
	R	266	0.809	0.01	0.825
	Y	267	0.059	-0.133	0.015
	T	268	-0.541	-0.06	-0.836
	F	269	-0.072	-0.028	0.05
	G	270	0.165	-0.021	-3.705
	A	271	0.036	-0.003	-0.305
	S	272	0.119	0.004	-0.192
	C	273	0.133	-0.028	0.051
	V	274	-0.067	0.009	-0.035
	T	275	0.035	0.011	0.05
	A	276	0.094	0.006	0.115
	C	277	0.01	-0.022	0.071
	P	278	-0.067	0.043	-0.122
	Y	279	0.018	0.001	0.027
	N	280	0.069	0.008	0.083
	Y	281	0.159	-0.001	0.112
	L	282	0.079	0.029	0.042
	S	283	0.299	0.013	0.238
	T	284	-1.145	-0.542	-0.796
	D	285	0.167	0.01	0.353
	V	286	-5.652	-2.603	-4.923
	G	287	-1.376	-0.232	-1.27
	S	288	-2.682	-0.078	-2.276
	C	289	-0.153	0.005	-0.127
	T	290	-2.288	-0.063	-2.012
	L	291	-0.004	-0.008	0.016
	V	292	0.353	-0.011	0.326
	C	293	0.223	0.049	0.213
	P	294	-2.787	-0.19	-2.861
	L	295	-2.871	-1.341	-2.59
	H	296	-0.811	-3.129	-1.818
	N	297	0.761	-0.449	-0.755
	Q	298	0.052	0.101	0.019
	E	299	-0.058	-0.246	-0.156
	V	300	0	0.026	0.046
	T	301	0.024	0.007	-0.002
	A	302	0.006	0.004	0.007
	E	303	-0.151	-0.095	-0.161
	D	304	-0.127	-0.123	-0.16
	G	305	0.013	-0.005	0.023
	T	306	0.093	0.012	0.082
	Q	307	0.095	0.02	0.176
	R	308	0.597	0.163	0.501
	C	309	0.311	0.029	0.311
	E	310	-0.22	0.102	-0.16
	K	311	0.66	0.351	1.815
	C	312	0.006	-0.363	0.217
	S	313	0.055	-0.037	0.032
	K	314	0.307	-0.966	-0.421
	P	315	0.082	-2.173	-1.31
	C	316	0.203	-0.139	0.04
	A	317	-1.215	-0.009	0.034
	R	318	-1.951	0.47	0.413
	V	319	-0.475	-0.048	-0.072
	Trastuzumab-binding residues in ECD IV of HER2
	Residue	Site	Binding energy (kcal/mol)
	E	485	0.007	0.008	0.001
	G	486	0	-0.002	0.001
	L	487	0	-0.001	0
	A	488	-0.001	-0.001	-0.001
	C	489	0.003	0.003	0.003
	H	490	-0.006	-0.005	-0.005
	Q	491	0.001	0	-0.001
	L	492	-0.004	-0.005	-0.004
	C	493	0.003	0.002	0.002
	A	494	0.003	0.002	0.002
	R	495	0.272	0.267	0.252
	G	496	0.003	0.003	0.003
	H	497	-0.003	-0.007	-0.003
	C	498	0.004	0.004	0.003
	W	499	0.001	0.004	0.004
	G	500	-0.003	-0.003	-0.003
	P	501	-0.004	-0.003	-0.003
	G	502	0	0	-0.001
	P	503	-0.004	-0.004	-0.004
	T	504	-0.002	-0.002	-0.003
	Q	505	0	0	-0.001
	C	506	0	-0.001	-0.001
	V	507	-0.004	-0.005	-0.005
	N	508	0.013	0.009	0.005
	C	509	0.005	0.001	-0.002
	S	510	0	-0.001	-0.005
	Q	511	0.007	0.012	-0.006
	F	512	0.04	0.022	0.015
	L	513	-0.013	-0.008	-0.007
	R	514	0.415	0.372	0.352
	G	515	0.016	0.007	0.004
	Q	516	0.009	0.005	0
	E	517	-0.324	-0.294	-0.267
	C	518	0.015	0.01	0.006
	V	519	0.008	0.006	-0.003
	E	520	-0.303	-0.278	-0.26
	E	521	-0.294	-0.285	-0.271
	C	522	0.042	0.045	0.023
	R	523	0.354	0.352	0.307
	V	524	0.003	0.014	0.001
	L	525	-0.001	-0.007	-0.003
	Q	526	-0.01	-0.01	-0.007
	G	527	0	-0.01	-0.001
	L	528	0.009	0.006	0.007
	P	529	0.025	0.028	0.024
	R	530	0.395	0.514	0.366
	E	531	-0.326	-0.346	-0.301
	Y	532	0.047	0.035	-0.068
	V	533	0.217	0.157	0.093
	N	534	0.877	0.568	0.33
	A	535	0.019	0.05	0.037
	R	536	0.508	0.431	0.379
	H	537	-0.011	0.009	0.015
	C	538	0.095	0.079	0.041
	L	539	-0.239	-0.299	0.021
	P	540	0.012	-0.009	0.048
	C	541	0.161	0.214	0.134
	H	542	-0.058	-0.12	-0.467
	P	543	-0.055	-0.074	-0.066
	E	544	-0.237	-0.212	-0.225
	C	545	0.037	0.035	0.06
	Q	546	0.037	0.054	0.041
	P	547	-0.012	-0.018	-0.012
	Q	548	0.056	0.056	0.062
	N	549	-0.002	-0.001	-0.002
	G	550	0.004	0.009	0.006
	S	551	0.035	0.029	0.032
	V	552	0.131	0.154	0.123
	T	553	0.153	0.149	0.106
	C	554	0.394	0.536	0.407
	F	555	0.357	0.384	0.33
	G	556	0.339	0.355	0.363
	P	557	-1.503	-1.649	-1.235
	E	558	-3.433	-3.393	-8.86
	A	559	0.317	0.4	0.231
	D	560	-11.43	-13.971	-8.481
	Q	561	-0.086	-0.219	0.052
	C	562	0.146	0.168	0.198
	V	563	0.072	0.1	0.069
	A	564	0.046	0.061	0.052
	C	565	-0.005	-0.025	0.024
	A	566	0.015	0.007	0.024
	H	567	0.135	0.145	0.137
	Y	568	0.137	0.155	0.196
	K	569	2.318	2.327	1.49
	D	570	-0.422	0.261	0.244
	P	571	-1.675	-1.48	-1.598
	P	572	-4.189	-3.999	-4.192
	F	573	-3.334	-3.222	-3.635
	C	574	0.106	0.142	0.124
	V	575	-0.086	-0.062	-0.223
	A	576	0.056	0.056	0.085
	R	577	0.498	0.472	0.571
	C	578	0.272	0.233	0.419
	P	579	-0.31	-0.225	-0.904
	S	580	0.051	0.041	0.097
	G	581	0.033	0.035	0.146
	V	582	0.052	-0.037	0.221
	K	583	0.416	0.325	-1.847
	P	584	-0.009	-0.013	-0.063
	D	585	0.495	0.961	1.978
	L	586	0.001	0.046	0.138
	S	587	0.491	0.38	-4.019
	Y	588	-1.943	-0.553	-3.907
	M	589	-2.422	0.125	-5.506
	P	590	-0.214	-0.285	-0.041
	I	591	-3.279	-2.301	-2.511
	W	592	-0.054	-0.108	-0.362
	K	593	3.168	2.498	2.732
	F	594	-0.148	-0.113	-0.105
	P	595	-0.011	-0.012	-0.029
	D	596	0.075	0.2	0.148
	E	597	-0.168	-0.153	-0.15
	E	598	0.422	1.537	0.169
	G	599	0.078	0.075	0.1
	A	600	0.173	-0.132	0.192
	C	601	0.503	0.553	0.505
	Q	602	-0.59	0.263	-0.118
	P	603	-1.888	-1.408	-2.312
	C	604	0.175	0.042	-0.07
	P	605	-0.019	-0.022	-0.345
	I	606	-0.589	-0.002	-0.067
	N	607	-0.154	0.67	0.852

## Sheet: Fig. 5a & Sup Fig.4b
	Sup Fig. 4b MFI of AF488-anti-His tag antibody
	Conc.(nM)	Per			Per-N52A			Per-P53A			Per-N54A			Per-S55A			Per-G56A			Dac
	0.5	152.27	155.73	166.6	125.78	136.08	145.57	139.17	142.34	150.57	133.05	148.89	155.73	127.2	134.56	150.57	128.64	139.17	150.57	99.33	108.68	111.15
	1	170.39	176.24	184.34	125.78	139.17	147.22	142.34	152.27	162.9	142.34	161.08	164.74	124.37	127.2	143.95	134.56	148.89	159.28	99.33	113.67	113.67
	5	292.29	292.29	295.6	122.98	134.56	145.57	201.69	197.21	206.28	213.35	213.35	208.61	134.56	142.34	153.99	168.49	182.28	184.34	103.9	114.96	117.57
	10	404.97	387.16	366	125.78	134.56	140.75	241.44	241.44	228.24	258.29	246.93	225.69	143.95	152.27	161.08	201.69	213.35	199.44	102.74	112.4	114.96
	25	530.41	512.82	433.23	124.37	139.17	143.95	338.3	305.74	292.29	338.3	298.94	267.15	174.27	172.32	184.34	289.03	289.03	252.55	105.07	117.57	120.25
	50	586.89	561.08	468.7	130.09	142.34	148.89	414.18	374.32	298.94	409.55	330.77	298.94	206.28	197.21	206.28	374.32	361.9	316.23	111.15	121.61	121.61
	100	634.94	613.88	453.16	139.17	143.95	150.57	433.23	404.97	374.32	438.13	349.9	305.74	246.93	233.43	236.07	433.23	349.9	327.08	117.57	131.57	128.64
	200	620.82	580.33	414.18	137.62	148.89	161.08	507.08	366	345.99	561.08	463.46	374.32	345.99	292.29	292.29	428.39	378.55	345.99	136.08	147.22	139.17
	400	649.38	536.4	501.41	147.22	162.9	168.49	490.26	395.96	378.55	649.38	554.81	443.08	361.9	330.77	323.42	463.46	428.39	374.32	155.73	155.73	153.99
	Sup Fig. 4b MFI of AF488-anti-His tag antibody
	Conc.(nM)	Tra			Tra-G101A			Tra-D102A			Tra-G103A			Tra-F104A			Tra-Y105A			Niv
	0.5	100.45	108.68	108.68	103.9	112.4	114.96	155.73	147.22	147.22	102.74	103.9	108.68	87.77	88.77	97.12	82.97	89.77	97.12	66.27	71.69	84.86
	1	120.25	128.64	127.2	122.98	130.09	125.78	153.99	148.89	143.95	118.9	117.57	120.25	96.03	101.59	102.74	86.79	91.81	94.96	67.01	73.32	84.86
	5	244.17	249.72	236.07	246.93	246.93	215.77	305.74	271.7	249.72	203.97	190.67	186.43	142.34	131.57	131.57	107.46	113.67	109.9	68.54	74.99	84.86
	10	349.9	366	330.77	357.86	338.3	279.44	391.54	334.51	298.94	279.44	258.29	230.82	178.23	148.89	148.89	128.64	133.05	131.57	67.77	75.84	85.82
	25	567.42	561.08	536.4	567.42	512.82	443.08	443.08	366	319.8	518.61	453.16	411.86	276.32	206.28	197.21	172.32	166.6	161.08	70.89	77.56	88.77
	50	649.38	627.84	600.23	664.15	620.82	530.41	423.6	361.9	327.08	642.12	561.08	524.48	357.86	249.72	228.24	236.07	228.24	218.21	75.84	81.13	90.78
	100	679.25	656.72	649.38	760.08	702.55	607.02	664.15	438.13	366	627.84	580.33	548.6	428.39	292.29	279.44	378.55	349.9	330.77	78.44	84.86	94.96
	200	710.5	710.5	664.15	751.58	718.53	620.82	777.37	507.08	404.97	831.61	734.87	634.94	593.52	463.46	357.86	518.61	474	428.39	81.13	88.77	101.59
	400	702.55	686.93	586.89	860.14	850.53	702.55	786.15	548.6	448.09	850.53	786.15	734.87	694.7	561.08	428.39	642.12	554.81	490.26	93.9	102.74	114.96
	800	804.03	786.15	664.15	850.53	841.02	726.65	813.12	573.84	448.09	869.87	804.03	751.58	710.5	586.89	443.08	664.15	607.02	580.33
	1600	831.61	795.04	656.72	813.12	822.32	656.72	777.37	524.48	433.23	879.7	777.37	702.55	768.67	580.33	443.08	702.55	607.02	580.33
	Fig. 5a HER2-binding affinity of qAbs					Fig. 5a HER2-binding affinity of qAbs
		KD	R^2				KD	R^2
	scFv(Per)	10.08	0.9976			Tra	11.95	0.9926
		12.03	0.9985				11.6	0.9935
		4.8	0.9622				11.57	0.9828
	N52A	-	-			Tra-G101A	17.45	0.9956
		-	-				20.4	0.9943
		-	-				23.24	0.994
	P53A	24.67	0.9943			Tra-D102A	30.48	0.9546
		17.96	0.9842				10.25	0.95
		16.94	0.9724				7.7	0.9885
	N54A	-	-			Tra-G103A	25.7	0.9883
		-	-				30.95	0.9919
		-	-				33.03	0.9903
	S55A	257.8	0.9965			Tra-F104A	81.72	0.9947
		216.9	0.9972				197.6	0.9909
		240.5	0.9967				113.4	0.9939
	G56A	33.63	0.9934			Tra-Y105A	170.9	0.9968
		17.98	0.9848				170.9	0.9983
		27.37	0.9902				170.1	0.9974
	Dac	-	-			Niv	-	-
		-	-				-	-
		-	-				-	-
